# Supplementary material for: Measurement of Tongue Tip Velocity from Real-Time MRI and Phase-Contrast Cine-MRI in Consonant Production
Source: J Imaging. 2020 May 13;6(5):31. doi: 10.3390/jimaging6050031 (PMC8321019; doi:10.3390/jimaging6050031)
Supplement: Supplementary file 1 [file jimaging-06-00031-s001.zip]

Archive with 4 entries (4 files):
- S1.avi
- S2.avi
- S3.avi
- S4.avi
